# Supplementary material for: Targeted Therapy with PI3K, PARP, and WEE1 Inhibitors and Radiotherapy in HPV Positive and Negative Tonsillar Squamous Cell Carcinoma Cell Lines Reveals Synergy while Effects with APR-246 Are Limited
Source: Cancers (Basel). 2022 Dec 23;15(1):93. doi: 10.3390/cancers15010093 (PMC9818008; doi:10.3390/cancers15010093)
Supplement: Supplementary file 1 [file cancers-15-00093-s001.zip]

Archive with 1 entries (1 files):
- cancers-2113207-supplementary.pdf
